# Supplementary material for: [177Lu]Lu-PSMA-617 in Patients with Progressive PSMA+ mCRPC Treated With or Without Prior Taxane-Based Chemotherapy: A Phase 2, Open-Label, Single-Arm Trial in Japan
Source: Cancers (Basel). 2025 Jul 15;17(14):2351. doi: 10.3390/cancers17142351 (PMC12293797; doi:10.3390/cancers17142351)
Supplement: Supplementary file 1 [file cancers-17-02351-s001.zip]

Archive with 1 entries (1 files):
- cancers-3690166-supplementary.pdf
